# Supplementary material for: Dynamic Effects of Self-Relevance and Task on the Neural Processing of Emotional Words in Context
Source: Front Psychol. 2016 Jan 13;6:2003. doi: 10.3389/fpsyg.2015.02003 (PMC4710753; doi:10.3389/fpsyg.2015.02003)
Supplement: Supplementary file 1 [file Data_Sheet_1.XLSX]

## Sheet: CombinedStudies
Production & Comprehension Task Between Subjects Analyses
Critical Word - Mean Amplitude 500-800 ms
		dfn	dfd	F	p	η2
	All Conditions
	Midline Omnibus
	Emotion	2	96	10.028	0	0.173
	Emotion * Task	2	96	0.756268	0.47094	0.015511
	Self-Relevance	1	48	1.91419	0.1729	0.03835
	Self-Relevance * Task	1	48	0.000398	0.984171	8.29e-06
	Emotion * Self-Relevance	2	96	0.243632	0.780003	0.00505
	Emotion * Self-Relevance * Task	2	96	7.49056	0.001033	0.134988
	Emotion * Region	8	384	12.002	0	0.2
	Emotion * Region * Task	8	384	1.888	0.127	0.038
	Self-Relevance * Region	4	192	2.625	0.073	0.052
	Self-Relevance * Region * Task	4	192	1.679	0.189	0.034
	Emotion * Self-Relevance * Region	8	384	0.523	0.707	0.011
	Emotion * Self-Relevance * Region * Task	8	384	2.319	0.063	0.046
	Fisher-Hayter pairwise	Mdiff	StdError		p
	Pos vs. Neu	0.104	0.16		0.52
	Pos vs. Neg	-.580*	0.16		0.001
	Neu vs. Neg	-.684*	0.173		0
	Peripheral Omnibus
	Emotion	2	96	14.829	0	0.236
	Emotion *Task	2	96	0.657	0.52	0.014
	Self-Relevance	1	48	2.185	0.146	0.044
	Self-Relevance * Task	1	48	0.066	0.798	0.001
	Emotion * Self-Relevance	2	96	0.15	0.859	0.003
	Emotion * Self-Relevance * Task	2	96	5.902	0.004	0.109
	Emotion * Region	2	96	19.51	0	0.289
	Emotion * Region * Task	2	96	2.732	0.072	0.054
	Emotion * Hemisphere	2	96	3.204	0.045	0.063
	Emotion * Hemisphere * Task	2	96	0.303	0.739	0.006
	Self-Relevance * Region	1	48	2.561	0.116	0.051
	Self-Relevance * Region * Task	1	48	4.785	0.034	0.091
	Self-Relevance * Hemisphere	1	48	0.002	0.967	0
	Self-Relevance * Hemisphere * Task	1	48	0.173	0.68	0.004
	Emotion * Self-Relevance * Region	2	96	0.529	0.59	0.011
	Emotion * Self-Relevance * Region * Task	2	96	0.734	0.482	0.015
	Emotion * Self-Relevance * Hemisphere	2	96	0.72	0.489	0.015
	Emotion * Self-Relevance * Hemisphere * Task	2	96	0.565	0.569	0.012
	Emotion * Region * Hemisphere	2	96	1.707	0.187	0.034
	Emotion * Region * Hemisphere * Task	2	96	3.592	0.032	0.07
	Self-Relevance * Region * Hemisphere	1	48	0.176	0.677	0.004
	Self-Relevance * Region * Hemisphere * Task	1	48	1.302	0.26	0.026
	Emotion * Self-Relevance * Region * Hemisphere	2	96	0.638	0.52	0.013
	Emotion * Self-Relevance * Region * Hemisphere * Task	2	96	1.642	0.201	0.033
	Fisher-Hayter pairwise	Mdiff	StdError		p
	Pos vs. Neu	-0.023	0.137		0.869
	Pos vs. Neg	-.667*	0.141		0
	Neu vs. Neg	-.645*	0.14		0

## Sheet: ProductionTask
Production Task
Critical Word - Mean Amplitude 500-800 ms
		dfn	dfd	F	p	η2			dfn	dfd	F	p	η2			dfn	dfd	F	p	η2			dfn	dfd	F	p	η2			dfn	dfd	F	p	η2			dfn	dfd	F	p	η2
	All Conditions							3rd Person (Non-Self-Relevant)							2nd Person (Self-Relevant)							Positive							Neutral							Negative
	Midline Omnibus							Midline Omnibus							Midline Omnibus							Midline Omnibus							Midline Omnibus							Midline Omnibus
	Emotion	2	50	9.782	0	0.281		Emotion	2	50	12.05	0	0.325		Emotion	2	50	2.316	0.111	0.085		Self-Relevance	1	25	0.36	0.554	0.014		Self-Relevance	1	25	20.182	0	0.447		Self-Relevance	1	25	0.111	0.741	0.004
	Self-Relevance	1	25	1.846	0.186	0.069		Emotion * Region	8	200	5.377	0.003	0.177		Emotion * Region	8	200	7.96	0	0.242		Self-Relevance * Region	4	100	2.528	0.095	0.092		Self-Relevance * Region	4	100	5.944	0.008	0.192		Self-Relevance * Region	4	100	0.327	0.757	0.013
	Emotion * Self-Relevance	2	50	4.018	0.026	0.138		Fisher-Hayter pairwise	Mdiff	StdError		p			Fisher-Hayter pairwise	Mdiff	StdError		p
	Emotion * Region	8	200	9.85	0	0.283		Pos vs. Neu	0.783	0.246		0.004			Pos vs. Neu	-0.413	0.311		0.196
	Self-Relevance * Region	4	100	5.405	0.007	0.178		Pos vs. Neg	-0.675	0.312		0.04			Pos vs. Neg	-0.726	0.338		0.041
	Emotion * Self-Relevance * Region	8	200	2.115	0.094	0.078		Neu vs. Neg	-1.457	0.327		0			Neu vs. Neg	-0.313	0.365		0.399
	Fisher-Hayter pairwise	Mdiff	StdError		p
	Pos vs. Neu	0.185	0.185		0.327
	Pos vs. Neg	-0.701	0.205		0.002
	Neu vs. Neg	-0.885	0.24		0.001
	Peripheral Omnibus							Peripheral Omnibus							Peripheral Omnibus							Peripheral Omnibus							Peripheral Omnibus							Peripheral Omnibus
	Emotion	2	50	12.295	0	0.33		Emotion	2	50	11.481	0	0.315		Emotion	2	50	3.393	0.044	0.12		Self-Relevance	1	25	0.011	0.916	0		Self-Relevance	1	25	15.115	0.001	0.377		Self-Relevance	1	25	0.003	0.956	0
	Self-Relevance	1	25	3.218	0.085	0.114		Emotion * Hemisphere	2	50	0.339	0.709	0.013		Emotion * Hemisphere	2	50	1.527	0.228	0.058		Self-Relevance * Region	1	25	2.524	0.125	0.092		Self-Relevance * Region	1	25	3.657	0.067	0.128		Self-Relevance * Region	1	25	0.521	0.477	0.02
	Emotion * Self-Relevance	2	50	2.704	0.078	0.098		Emotion * Region	2	50	6.324	0.006	0.202		Emotion * Region	2	50	10.268	0	0.291		Self-Relevance * Hemisphere	1	25	1.709	0.203	0.064		Self-Relevance * Hemisphere	1	25	0.009	0.926	0		Self-Relevance * Hemisphere	1	25	0.141	0.71	0.006
	Emotion * Region	2	50	13.472	0	0.35		Emotion * Region * Hemisphere	2	50	6.532	0.004	0.207		Emotion * Region * Hemisphere	2	50	1.333	0.273	0.051		Self-Relevance * Region * Hemisphere	1	25	2.814	0.106	0.101		Self-Relevance * Region * Hemisphere	1	25	0.988	0.33	0.038		Self-Relevance * Region * Hemisphere	1	25	2.267	0.145	0.083
	Emotion * Hemisphere	2	50	1.126	0.33	0.043		Fisher-Hayter pairwise	Mdiff	StdError		p			Fisher-Hayter pairwise	Mdiff	StdError		p
	Self-Relevance * Region	1	25	7.69	0.01	0.235		Pos vs. Neu	0.469	0.244		0.066			Pos vs. Neu	-0.359	0.271		0.198
	Self-Relevance * Hemisphere	1	25	0.165	0.688	0.007		Pos vs. Neg	-0.744	0.254		0.007			Pos vs. Neg	-0.754	0.278		0.012
	Emotion * Self-Relevance * Region	2	50	0.638	0.523	0.025		Neu vs. Neg	-1.213	0.268		0			Neu vs. Neg	-0.395	0.318		0.225
	Emotion * Self-Relevance * Hemisphere	2	50	0.641	0.521	0.025
	Emotion * Region * Hemisphere	2	50	5.848	0.006	0.19
	Self-Relevance * Region * Hemisphere	1	25	1.998	0.17	0.074
	Emotion * Self-Relevance * Region * Hemisphere	2	50	2.032	0.146	0.075
	Fisher-Hayter pairwise	Mdiff	StdError		p
	Pos vs. Neu	0.055	0.176		0.757
	Pos vs. Neg	-0.749	0.171		0
	Neu vs. Neg	-0.804	0.196		0
	Anterior Frontal Central							Anterior Frontal Central							Anterior Frontal Central							Anterior Frontal Central							Anterior Frontal Central							Anterior Frontal Central
	Emotion	2	50	3.573	0.036	0.125		Emotion	2	50	2.663	0.082	0.096		Emotion	2	50	4.541	0.016	0.154		Self-Relevance	1	25	1.192	0.285	0.046		Self-Relevance	1	25	11.147	0.003	0.308		Self-Relevance	1	25	0.765	0.39	0.03
	Self-Relevance	1	25	5.367	0.029	0.177		Emotion * Site	4	100	1.871	0.152	0.07		Emotion * Site	4	100	2.431	0.063	0.089		Self-Relevance * Site	2	50	0.598	0.523	0.023		Self-Relevance * Site	2	50	3.386	0.046	0.119		Self-Relevance * Site	2	50	0.253	0.731	0.01
	Emotion * Self-Relevance	2	50	3.819	0.029	0.133		Fisher-Hayter pairwise	Mdiff	StdError		p			Fisher-Hayter pairwise	Mdiff	StdError		p
	Emotion * Site	4	100	2.873	0.043	0.103		Pos vs. Neu	-0.497	0.476		0.307			Pos vs. Neu	-1.343	0.448		0.006
	Self-Relevance * Site	2	50	1.496	0.236	0.056		Pos vs. Neg	-1.015	0.395		0.017			Pos vs. Neg	-0.248	0.483		0.612
	Emotion * Self-Relevance * Site	4	100	1.424	0.238	0.054		Neu vs. Neg	-0.518	0.444		0.254			Neu vs. Neg	1.096	0.492		0.035
	Fisher-Hayter pairwise	Mdiff	StdError		p
	Pos vs. Neu	-0.92	0.347		0.014
	Pos vs. Neg	-0.631	0.346		0.08
	Neu vs. Neg	0.289	0.363		0.433
	Frontal Central							Frontal Central							Frontal Central							Frontal Central							Frontal Central							Frontal Central
	Emotion	2	50	7.772	0.002	0.237		Emotion	2	50	9.08	0	0.266		Emotion	2	50	4.542	0.019	0.154		Self-Relevance	1	25	0.016	0.901	0.001		Self-Relevance	1	25	23.199	0	0.481		Self-Relevance	1	25	0	0.983	0
	Self-Relevance	1	25	4.991	0.035	0.166		Emotion * Site	4	100	2.824	0.045	0.101		Emotion * Site	4	100	5.219	0.001	0.173		Self-Relevance * Site	2	50	0.73	0.484	0.028		Self-Relevance * Site	2	50	0.684	0.473	0.027		Self-Relevance * Site	2	50	0.396	0.665	0.016
	Emotion * Self-Relevance	2	50	4.646	0.016	0.157		Fisher-Hayter pairwise	Mdiff	StdError		p			Fisher-Hayter pairwise	Mdiff	StdError		p
	Emotion * Site	4	100	7.167	0	0.223		Pos vs. Neu	0.241	0.376		0.528			Pos vs. Neu	-1.325	0.446		0.006
	Self-Relevance * Site	2	50	0.073	0.923	0.003		Pos vs. Neg	-1.255	0.365		0.002			Pos vs. Neg	-1.194	0.435		0.011
	Emotion * Self-Relevance * Site	4	100	0.767	0.515	0.03		Neu vs. Neg	-1.496	0.389		0.001			Neu vs. Neg	0.131	0.563		0.818
	Fisher-Hayter pairwise	Mdiff	StdError		p
	Pos vs. Neu	-0.542	0.304		0.087
	Pos vs. Neg	-1.225	0.277		0
	Neu vs. Neg	-0.683	0.349		0.062
	Central Central							Central Central							Central Central							Central Central							Central Central							Central Central
	Emotion	2	50	11.781	0	0.32		Emotion	2	50	11.915	0	0.323		Emotion	2	50	2.931	0.065	0.105		Self-Relevance	1	25	0.319	0.577	0.013		Self-Relevance	1	25	19.599	0	0.439		Self-Relevance	1	25	0	0.991	0
	Self-Relevance	1	25	2.566	0.122	0.093		Emotion * Site	4	100	2.797	0.04	0.101		Emotion * Site	4	100	0.73	0.547	0.028		Self-Relevance * Site	2	50	0.567	0.56	0.022		Self-Relevance * Site	2	50	3.948	0.032	0.136		Self-Relevance * Site	2	50	1.24	0.297	0.047
	Emotion * Self-Relevance	2	50	3.784	0.033	0.131		Fisher-Hayter pairwise	Mdiff	StdError		p			Fisher-Hayter pairwise	Mdiff	StdError		p
	Emotion * Site	4	100	0.432	0.751	0.017		Pos vs. Neu	1.051	0.305		0.002			Pos vs. Neu	-0.439	0.357		0.23
	Self-Relevance * Site	2	50	0.233	0.77	0.009		Pos vs. Neg	-0.746	0.383		0.063			Pos vs. Neg	-0.959	0.396		0.023
	Emotion * Self-Relevance * Site	4	100	2.77	0.05	0.1		Neu vs. Neg	-1.796	0.412		0			Neu vs. Neg	-0.519	0.432		0.241
	Fisher-Hayter pairwise	Mdiff	StdError		p
	Pos vs. Neu	0.306	0.221		0.178
	Pos vs. Neg	-0.852	0.238		0.001
	Neu vs. Neg	-1.158	0.279		0
	Parietal Central							Parietal Central							Parietal Central							Parietal Central							Parietal Central							Parietal Central
	Emotion	2	50	19.156	0	0.434		Emotion	2	50	13.45	0	0.35		Emotion	2	50	4.649	0.015	0.157		Self-Relevance	1	25	2.662	0.115	0.096		Self-Relevance	1	25	7.537	0.011	0.232		Self-Relevance	1	25	0.09	0.767	0.004
	Self-Relevance	1	25	0.011	0.918	0		Emotion * Site	4	100	1.89	0.129	0.07		Emotion * Site	4	100	4.067	0.007	0.14		Self-Relevance * Site	2	50	2.17	0.129	0.08		Self-Relevance * Site	2	50	1.372	0.263	0.052		Self-Relevance * Site	2	50	0.625	0.518	0.024
	Emotion * Self-Relevance	2	50	3.186	0.051	0.113		Fisher-Hayter pairwise	Mdiff	StdError		p			Fisher-Hayter pairwise	Mdiff	StdError		p
	Emotion * Site	4	100	4.302	0.005	0.147		Pos vs. Neu	1.796	0.396		0			Pos vs. Neu	0.112	0.398		0.78
	Self-Relevance * Site	2	50	1.112	0.337	0.043		Pos vs. Neg	-0.453	0.481		0.356			Pos vs. Neg	-1.03	0.454		0.032
	Emotion * Self-Relevance * Site	4	100	1.387	0.251	0.053		Neu vs. Neg	-2.249	0.493		0			Neu vs. Neg	-1.142	0.383		0.006
	Fisher-Hayter pairwise	Mdiff	StdError		p
	Pos vs. Neu	0.954	0.24		0.001
	Pos vs. Neg	-0.741	0.293		0.018
	Neu vs. Neg	-1.695	0.287		0
	Occiptal Central							Occiptal Central							Occiptal Central							Occiptal Central							Occiptal Central							Occiptal Central
	Emotion	2	50	11.767	0	0.32		Emotion	2	50	7.955	0.001	0.241		Emotion	2	50	5.587	0.011	0.183		Self-Relevance	1	25	1.402	0.247	0.053		Self-Relevance	1	25	0.043	0.837	0.002		Self-Relevance	1	25	0.213	0.648	0.008
	Self-Relevance	1	25	1.616	0.215	0.061		Emotion * Site	4	100	2.238	0.096	0.082		Emotion * Site	4	100	0.238	0.865	0.009		Self-Relevance * Site	2	50	0.12	0.875	0.005		Self-Relevance * Site	2	50	3.198	0.051	0.113		Self-Relevance * Site	2	50	0.558	0.551	0.022
	Emotion * Self-Relevance	2	50	0.359	0.675	0.014		Fisher-Hayter pairwise	Mdiff	StdError		p			Fisher-Hayter pairwise	Mdiff	StdError		p
	Emotion * Site	4	100	1.237	0.301	0.047		Pos vs. Neu	1.322	0.395		0.003			Pos vs. Neu	0.929	0.313		0.006
	Self-Relevance * Site	2	50	0.606	0.494	0.024		Pos vs. Neg	0.094	0.363		0.798			Pos vs. Neg	-0.201	0.438		0.649
	Emotion * Self-Relevance * Site	4	100	1.332	0.27	0.051		Neu vs. Neg	-1.228	0.351		0.002			Neu vs. Neg	-1.131	0.318		0.002
	Fisher-Hayter pairwise	Mdiff	StdError		p
	Pos vs. Neu	1.126	0.261		0
	Pos vs. Neg	-0.054	0.293		0.856
	Neu vs. Neg	-1.179	0.268		0
	Frontal Peripheral							Frontal Peripheral							Frontal Peripheral							Frontal Peripheral							Frontal Peripheral							Frontal Peripheral
	Emotion	2	50	6.382	0.004	0.203		Emotion	2	50	5.028	0.011	0.167		Emotion	2	50	4.192	0.022	0.144		Self-Relevance	1	25	0.479	0.495	0.019		Self-Relevance	1	25	14.5	0.001	0.367		Self-Relevance	1	25	0.034	0.855	0.001
	Self-Relevance	1	25	7.909	0.009	0.24		Emotion * Hemisphere	2	50	2.548	0.091	0.092		Emotion * Hemisphere	2	50	2.162	0.133	0.08		Self-Relevance * Hemisphere	1	25	3.509	0.073	0.123		Self-Relevance * Hemisphere	1	25	0.109	0.745	0.004		Self-Relevance * Hemisphere	1	25	0.052	0.822	0.002
	Emotion * Self-Relevance	2	50	2.596	0.086	0.094		Emotion * Site	4	100	3.352	0.019	0.118		Emotion * Site	4	100	2.947	0.05	0.105		Self-Relevance * Site	2	50	1.933	0.163	0.072		Self-Relevance * Site	2	50	2.805	0.075	0.101		Self-Relevance * Site	2	50	0.211	0.705	0.008
	Emotion * Hemisphere	2	50	3.642	0.036	0.127		Emotion * Hemisphere * Site	4	100	2.118	0.109	0.078		Emotion * Hemisphere * Site	4	100	0.43	0.757	0.017		Self-Relevance * Hemisphere * Site	2	50	0.707	0.491	0.028		Self-Relevance * Hemisphere * Site	2	50	3.133	0.057	0.111		Self-Relevance * Hemisphere * Site	2	50	1.423	0.251	0.054
	Emotion * Site	4	100	4.493	0.007	0.152		Fisher-Hayter pairwise	Mdiff	StdError		p			Fisher-Hayter pairwise	Mdiff	StdError		p
	Self-Relevance * Hemisphere	1	25	0.664	0.423	0.026		Pos vs. Neu	-0.181	0.362		0.621			Pos vs. Neu	-1.087	0.386		0.009
	Self-Relevance * Site	2	50	1.214	0.297	0.046		Pos vs. Neg	-0.991	0.308		0.004			Pos vs. Neg	-0.824	0.357		0.03
	Emotion * Self-Relevance * Hemisphere	2	50	0.826	0.428	0.032		Neu vs. Neg	-0.81	0.326		0.02			Neu vs. Neg	0.263	0.429		0.546
	Emotion * Self-Relevance * Site	4	100	1.618	0.19	0.061
	Emotion * Hemisphere * Site	4	100	0.509	0.672	0.02
	Self-Relevance * Hemisphere * Site	2	50	1.613	0.21	0.061
	Emotion * Self-Relevance * Hemisphere * Site	4	100	1.796	0.144	0.067
	Fisher-Hayter pairwise	Mdiff	StdError		p
	Pos vs. Neu	-0.634	0.272		0.028
	Pos vs. Neg	-0.907	0.237		0.001
	Neu vs. Neg	-0.274	0.272		0.324
	Parietal Peripheral							Parietal Peripheral							Parietal Peripheral							Parietal Peripheral							Parietal Peripheral							Parietal Peripheral
	Emotion	2	50	24.571	0	0.496		Emotion	2	50	15.632	0	0.385		Emotion	2	50	7.394	0.002	0.228		Self-Relevance	1	25	1.041	0.317	0.04		Self-Relevance	1	25	3.549	0.071	0.124		Self-Relevance	1	25	0.098	0.756	0.004
	Self-Relevance	1	25	0.016	0.901	0.001		Emotion * Hemisphere	2	50	0.47	0.624	0.018		Emotion * Hemisphere	2	50	0.498	0.607	0.02		Self-Relevance * Hemisphere	1	25	0.285	0.598	0.011		Self-Relevance * Hemisphere	1	25	0.326	0.573	0.013		Self-Relevance * Hemisphere	1	25	1.111	0.302	0.043
	Emotion * Self-Relevance	2	50	1.653	0.203	0.062		Emotion * Site	4	100	4.249	0.006	0.145		Emotion * Site	4	100	3.215	0.032	0.114		Self-Relevance * Site	2	50	2.058	0.15	0.076		Self-Relevance * Site	2	50	0.247	0.753	0.01		Self-Relevance * Site	2	50	0.532	0.512	0.021
	Emotion * Hemisphere	2	50	0.057	0.937	0.002		Emotion * Hemisphere * Site	4	100	0.659	0.571	0.026		Emotion * Hemisphere * Site	4	100	0.738	0.531	0.029		Self-Relevance * Hemisphere * Site	2	50	0.119	0.844	0.005		Self-Relevance * Hemisphere * Site	2	50	0.092	0.903	0.004		Self-Relevance * Hemisphere * Site	2	50	0.258	0.769	0.01
	Emotion * Site	4	100	9.135	0	0.268		Fisher-Hayter pairwise	Mdiff	StdError		p			Fisher-Hayter pairwise	Mdiff	StdError		p
	Self-Relevance * Hemisphere	1	25	0.036	0.85	0.001		Pos vs. Neu	1.118	0.284		0.001			Pos vs. Neu	0.369	0.246		0.147
	Self-Relevance * Site	2	50	2.309	0.119	0.085		Pos vs. Neg	-0.498	0.286		0.094			Pos vs. Neg	-0.685	0.308		0.036
	Emotion * Self-Relevance * Hemisphere	2	50	0.956	0.39	0.037		Neu vs. Neg	-1.616	0.318		0			Neu vs. Neg	-1.054	0.276		0.001
	Emotion * Self-Relevance * Site	4	100	0.515	0.656	0.02
	Emotion * Hemisphere * Site	4	100	1.139	0.34	0.044
	Self-Relevance * Hemisphere * Site	2	50	0.116	0.876	0.005
	Emotion * Self-Relevance * Hemisphere * Site	4	100	0.162	0.921	0.006
	Fisher-Hayter pairwise	Mdiff	StdError		p
	Pos vs. Neu	0.743	0.179		0
	Pos vs. Neg	-0.591	0.196		0.006
	Neu vs. Neg	-1.335	0.197		0

## Sheet: ComprehensionTask
Comprehension Task
Critical Word - Mean Amplitude 500-800 ms
		dfn	dfd	F	p	η2			dfn	dfd	F	p	η2			dfn	dfd	F	p	η2			dfn	dfd	F	p	η2			dfn	dfd	F	p	η2			dfn	dfd	F	p	η2
	All Conditions							3rd Person (Non-Self-Relevant)							2nd Person (Self-Relevant)							Positive							Neutral							Negative
	Midline Omnibus							Midline Omnibus							Midline Omnibus							Midline Omnibus							Midline Omnibus							Midline Omnibus
	Emotion	2	46	2.278	0.115	0.09		Emotion	2	46	2.256	0.117	0.089		Emotion	2	46	3.859	0.029	0.144		Self-Relevance	1	23	3.454	0.076	0.131		Self-Relevance	1	23	1.371	0.254	0.056		Self-Relevance	1	23	0.975	0.334	0.041
	Self-Relevance	1	23	0.603	0.445	0.026		Emotion * Region	8	184	1.99	0.11	0.08		Emotion * Region	8	184	2.051	0.11	0.082		Self-Relevance * Region	4	92	1.734	0.18	0.07		Self-Relevance * Region	4	92	0.236	0.804	0.01		Self-Relevance * Region	4	92	0.116	0.862	0.005
	Emotion * Self-Relevance	2	46	3.731	0.032	0.14		Fisher-Hayter pairwise	Mdiff	StdError		p			Fisher-Hayter pairwise	Mdiff	StdError		p
	Emotion * Region	8	184	3.294	0.016	0.125		Pos vs. Neu	-0.643	0.386		0.109			Pos vs. Neu	0.689	0.33		0.048
	Self-Relevance * Region	4	92	0.207	0.838	0.009		Pos vs. Neg	-0.718	0.382		0.073			Pos vs. Neg	-0.201	0.32		0.535
	Emotion * Self-Relevance * Region	8	184	0.761	0.524	0.032		Neu vs. Neg	-0.075	0.346		0.83			Neu vs. Neg	-0.891	0.358		0.021
	Fisher-Hayter pairwise	Mdiff	StdError		p
	Pos vs. Neu	0.023	0.267		0.932
	Pos vs. Neg	-0.46	0.249		0.078
	Neu vs. Neg	-0.483	0.249		0.064
	Peripheral Omnibus							Peripheral Omnibus							Peripheral Omnibus							Peripheral Omnibus							Peripheral Omnibus							Peripheral Omnibus
	Emotion	2	46	4.318	0.02	0.158		Emotion	2	46	2.961	0.064	0.114		Emotion	2	46	5.086	0.011	0.181		Self-Relevance	1	23	2.448	0.131	0.096		Self-Relevance	1	23	1.597	0.219	0.065		Self-Relevance	1	23	1.027	0.321	0.043
	Self-Relevance	1	23	0.46	0.504	0.02		Emotion * Hemisphere	2	46	0.631	0.533	0.027		Emotion * Hemisphere	2	46	2.555	0.09	0.1		Self-Relevance * Region	1	23	2.308	0.142	0.091		Self-Relevance * Region	1	23	0.072	0.791	0.003		Self-Relevance * Region	1	23	0.017	0.899	0.001
	Emotion * Self-Relevance	2	46	3.316	0.045	0.126		Emotion * Region	2	46	3.464	0.043	0.131		Emotion * Region	2	46	4.155	0.023	0.153		Self-Relevance * Hemisphere	1	23	0.096	0.759	0.004		Self-Relevance * Hemisphere	1	23	0.735	0.4	0.031		Self-Relevance * Hemisphere	1	23	0.459	0.505	0.02
	Emotion * Region	2	46	7.356	0.002	0.242		Emotion * Region * Hemisphere	2	46	0.546	0.559	0.023		Emotion * Region * Hemisphere	2	46	0.407	0.666	0.017		Self-Relevance * Region * Hemisphere	1	23	0.035	0.853	0.002		Self-Relevance * Region * Hemisphere	1	23	0	0.995	0		Self-Relevance * Region * Hemisphere	1	23	0.843	0.368	0.035
	Emotion * Hemisphere	2	46	2.067	0.14	0.082		Fisher-Hayter pairwise	Mdiff	StdError		p			Fisher-Hayter pairwise	Mdiff	StdError		p
	Self-Relevance * Region	1	23	0.161	0.692	0.007		Pos vs. Neu	-0.636	0.348		0.08			Pos vs. Neu	0.436	0.25		0.094
	Self-Relevance * Hemisphere	1	23	0.049	0.827	0.002		Pos vs. Neg	-0.743	0.348		0.043			Pos vs. Neg	-0.427	0.271		0.129
	Emotion * Self-Relevance * Region	2	46	0.644	0.507	0.027		Neu vs. Neg	-0.107	0.293		0.718			Neu vs. Neg	-0.863	0.29		0.007
	Emotion * Self-Relevance * Hemisphere	2	46	0.634	0.532	0.027
	Emotion * Region * Hemisphere	2	46	0.476	0.623	0.02
	Self-Relevance * Region * Hemisphere	1	23	0.179	0.676	0.008
	Emotion * Self-Relevance * Region * Hemisphere	2	46	0.467	0.618	0.02
	Fisher-Hayter pairwise	Mdiff	StdError		p
	Pos vs. Neu	-0.1	0.212		0.641
	Pos vs. Neg	-0.585	0.228		0.017
	Neu vs. Neg	-0.485	0.198		0.023
	Anterior Frontal Central							Anterior Frontal Central							Anterior Frontal Central							Anterior Frontal Central							Anterior Frontal Central							Anterior Frontal Central
	Emotion	2	46	1.361	0.267	0.056		Emotion	2	46	2.308	0.114	0.091		Emotion	2	46	0.165	0.847	0.007		Self-Relevance	1	23	1.552	0.225	0.063		Self-Relevance	1	23	0.508	0.483	0.022		Self-Relevance	1	23	0.541	0.469	0.023
	Self-Relevance	1	23	0.258	0.617	0.011		Emotion * Site	4	92	0.515	0.692	0.022		Emotion * Site	4	92	2.518	0.068	0.099		Self-Relevance * Site	2	46	0.799	0.454	0.034		Self-Relevance * Site	2	46	0.002	0.997	0		Self-Relevance * Site	2	46	4.818	0.015	0.173
	Emotion * Self-Relevance	2	46	1.386	0.26	0.057		Fisher-Hayter pairwise	Mdiff	StdError		p			Fisher-Hayter pairwise	Mdiff	StdError		p
	Emotion * Site	4	92	1.093	0.363	0.045		Pos vs. Neu	-0.928	0.402		0.03			Pos vs. Neu	-0.127	0.398		0.752
	Self-Relevance * Site	2	46	1.001	0.375	0.042		Pos vs. Neg	-0.355	0.424		0.411			Pos vs. Neg	-0.22	0.371		0.559
	Emotion * Self-Relevance * Site	4	92	2.054	0.105	0.082		Neu vs. Neg	0.573	0.479		0.243			Neu vs. Neg	-0.093	0.384		0.811
	Fisher-Hayter pairwise	Mdiff	StdError		p
	Pos vs. Neu	-0.528	0.329		0.122
	Pos vs. Neg	-0.288	0.306		0.357
	Neu vs. Neg	0.24	0.326		0.468
	Frontal Central							Frontal Central							Frontal Central							Frontal Central							Frontal Central							Frontal Central
	Emotion	2	46	1.508	0.232	0.062		Emotion	2	46	2.689	0.08	0.105		Emotion	2	46	2.678	0.08	0.104		Self-Relevance	1	23	3.626	0.069	0.136		Self-Relevance	1	23	1.236	0.278	0.051		Self-Relevance	1	23	1.251	0.275	0.052
	Self-Relevance	1	23	0.764	0.391	0.032		Emotion * Site	4	92	1.405	0.248	0.058		Emotion * Site	4	92	1.634	0.187	0.066		Self-Relevance * Site	2	46	1.686	0.202	0.068		Self-Relevance * Site	2	46	0.047	0.941	0.002		Self-Relevance * Site	2	46	0.759	0.46	0.032
	Emotion * Self-Relevance	2	46	4.228	0.021	0.155		Fisher-Hayter pairwise	Mdiff	StdError		p			Fisher-Hayter pairwise	Mdiff	StdError		p
	Emotion * Site	4	92	1.659	0.179	0.067		Pos vs. Neu	-1.023	0.512		0.058			Pos vs. Neu	0.705	0.419		0.106
	Self-Relevance * Site	2	46	0.14	0.847	0.006		Pos vs. Neg	-0.901	0.473		0.07			Pos vs. Neg	-0.256	0.417		0.545
	Emotion * Self-Relevance * Site	4	92	1.379	0.254	0.057		Neu vs. Neg	0.122	0.459		0.793			Neu vs. Neg	-0.961	0.453		0.045
	Fisher-Hayter pairwise	Mdiff	StdError		p
	Pos vs. Neu	-0.159	0.356		0.659
	Pos vs. Neg	-0.579	0.329		0.092
	Neu vs. Neg	-0.42	0.347		0.239
	Central Central							Central Central							Central Central							Central Central							Central Central							Central Central
	Emotion	2	46	1.901	0.163	0.076		Emotion	2	46	2.316	0.113	0.091		Emotion	2	46	3.232	0.052	0.123		Self-Relevance	1	23	2.909	0.102	0.112		Self-Relevance	1	23	1.596	0.219	0.065		Self-Relevance	1	23	0.483	0.494	0.021
	Self-Relevance	1	23	0.297	0.591	0.013		Emotion * Site	4	92	1.315	0.273	0.054		Emotion * Site	4	92	1.43	0.236	0.059		Self-Relevance * Site	2	46	0.82	0.437	0.034		Self-Relevance * Site	2	46	0.3	0.735	0.013		Self-Relevance * Site	2	46	0.833	0.425	0.035
	Emotion * Self-Relevance	2	46	3.482	0.042	0.131		Fisher-Hayter pairwise	Mdiff	StdError		p			Fisher-Hayter pairwise	Mdiff	StdError		p
	Emotion * Site	4	92	1.561	0.204	0.064		Pos vs. Neu	-0.85	0.466		0.081			Pos vs. Neu	0.784	0.365		0.042
	Self-Relevance * Site	2	46	0.045	0.945	0.002		Pos vs. Neg	-0.873	0.504		0.097			Pos vs. Neg	-0.181	0.393		0.649
	Emotion * Self-Relevance * Site	4	92	1.156	0.334	0.048		Neu vs. Neg	-0.023	0.412		0.956			Neu vs. Neg	-0.965	0.449		0.042
	Fisher-Hayter pairwise	Mdiff	StdError		p
	Pos vs. Neu	-0.033	0.314		0.918
	Pos vs. Neg	-0.527	0.322		0.115
	Neu vs. Neg	-0.494	0.269		0.079
	Parietal Central							Parietal Central							Parietal Central							Parietal Central							Parietal Central							Parietal Central
	Emotion	2	46	3.112	0.056	0.119		Emotion	2	46	1.791	0.182	0.072		Emotion	2	46	4.158	0.026	0.153		Self-Relevance	1	23	3.996	0.058	0.148		Self-Relevance	1	23	0.931	0.345	0.039		Self-Relevance	1	23	0.194	0.664	0.008
	Self-Relevance	1	23	0.615	0.441	0.026		Emotion * Site	4	92	1.905	0.13	0.076		Emotion * Site	4	92	1.913	0.133	0.077		Self-Relevance * Site	2	46	0.211	0.805	0.009		Self-Relevance * Site	2	46	0.12	0.875	0.005		Self-Relevance * Site	2	46	0.009	0.985	0
	Emotion * Self-Relevance	2	46	2.722	0.078	0.106		Fisher-Hayter pairwise	Mdiff	StdError		p			Fisher-Hayter pairwise	Mdiff	StdError		p
	Emotion * Site	4	92	4.11	0.01	0.152		Pos vs. Neu	-0.481	0.491		0.338			Pos vs. Neu	1.166	0.485		0.025
	Self-Relevance * Site	2	46	0.179	0.821	0.008		Pos vs. Neg	-0.953	0.569		0.108			Pos vs. Neg	-0.044	0.398		0.912
	Emotion * Self-Relevance * Site	4	92	0.055	0.979	0.002		Neu vs. Neg	-0.472	0.441		0.296			Neu vs. Neg	-1.211	0.535		0.033
	Fisher-Hayter pairwise	Mdiff	StdError		p
	Pos vs. Neu	0.343	0.368		0.362
	Pos vs. Neg	-0.498	0.333		0.149
	Neu vs. Neg	-0.841	0.313		0.013
	Occiptal Central							Occiptal Central							Occiptal Central							Occiptal Central							Occiptal Central							Occiptal Central
	Emotion	2	46	7.486	0.002	0.246		Emotion	2	46	1.538	0.226	0.063		Emotion	2	46	5.613	0.01	0.196		Self-Relevance	1	23	1.913	0.18	0.077		Self-Relevance	1	23	0.649	0.429	0.027		Self-Relevance	1	23	0.589	0.45	0.025
	Self-Relevance	1	23	0.484	0.494	0.021		Emotion * Site	4	92	0.601	0.611	0.025		Emotion * Site	4	92	0.646	0.591	0.027		Self-Relevance * Site	2	46	1.121	0.333	0.046		Self-Relevance * Site	2	46	0.2	0.79	0.009		Self-Relevance * Site	2	46	0.22	0.776	0.009
	Emotion * Self-Relevance	2	46	1.198	0.31	0.05		Fisher-Hayter pairwise	Mdiff	StdError		p			Fisher-Hayter pairwise	Mdiff	StdError		p
	Emotion * Site	4	92	0.83	0.486	0.035		Pos vs. Neu	0.066	0.331		0.843			Pos vs. Neu	0.919	0.416		0.037
	Self-Relevance * Site	2	46	0.723	0.475	0.03		Pos vs. Neg	-0.51	0.374		0.186			Pos vs. Neg	-0.304	0.285		0.297
	Emotion * Self-Relevance * Site	4	92	0.37	0.792	0.016		Neu vs. Neg	-0.576	0.372		0.135			Neu vs. Neg	-1.224	0.423		0.008
	Fisher-Hayter pairwise	Mdiff	StdError		p
	Pos vs. Neu	0.493	0.26		0.07
	Pos vs. Neg	-0.407	0.192		0.045
	Neu vs. Neg	-0.9	0.242		0.001
	Frontal Peripheral							Frontal Peripheral							Frontal Peripheral							Frontal Peripheral							Frontal Peripheral							Frontal Peripheral
	Emotion	2	46	2.337	0.111	0.092		Emotion	2	46	2.672	0.082	0.104		Emotion	2	46	1.767	0.184	0.071		Self-Relevance	1	23	1.08	0.31	0.045		Self-Relevance	1	23	1.222	0.28	0.05		Self-Relevance	1	23	0.966	0.336	0.04
	Self-Relevance	1	23	0.223	0.641	0.01		Emotion * Hemisphere	2	46	0.58	0.557	0.025		Emotion * Hemisphere	2	46	2.354	0.109	0.093		Self-Relevance * Hemisphere	1	23	0.05	0.825	0.002		Self-Relevance * Hemisphere	1	23	0.635	0.434	0.027		Self-Relevance * Hemisphere	1	23	0.983	0.332	0.041
	Emotion * Self-Relevance	2	46	2.274	0.116	0.09		Emotion * Site	4	92	3.859	0.015	0.144		Emotion * Site	4	92	3.421	0.02	0.129		Self-Relevance * Site	2	46	7.413	0.005	0.244		Self-Relevance * Site	2	46	2.509	0.107	0.098		Self-Relevance * Site	2	46	2.926	0.073	0.113
	Emotion * Hemisphere	2	46	1.822	0.176	0.073		Emotion * Hemisphere * Site	4	92	4.353	0.006	0.159		Emotion * Hemisphere * Site	4	92	1.006	0.396	0.042		Self-Relevance * Hemisphere * Site	2	46	3.71	0.046	0.139		Self-Relevance * Hemisphere * Site	2	46	0.615	0.519	0.026		Self-Relevance * Hemisphere * Site	2	46	2.427	0.102	0.095
	Emotion * Site	4	92	0.722	0.53	0.03		Fisher-Hayter pairwise	Mdiff	StdError		p			Fisher-Hayter pairwise	Mdiff	StdError		p
	Self-Relevance * Hemisphere	1	23	0.128	0.724	0.006		Pos vs. Neu	-0.821	0.388		0.045			Pos vs. Neu	0.047	0.267		0.862
	Self-Relevance * Site	2	46	1.441	0.247	0.059		Pos vs. Neg	-0.587	0.381		0.137			Pos vs. Neg	-0.462	0.326		0.17
	Emotion * Self-Relevance * Hemisphere	2	46	0.98	0.382	0.041		Neu vs. Neg	0.234	0.326		0.479			Neu vs. Neg	-0.509	0.301		0.105
	Emotion * Self-Relevance * Site	4	92	7.119	0	0.236
	Emotion * Hemisphere * Site	4	92	2.119	0.116	0.084
	Self-Relevance * Hemisphere * Site	2	46	0.486	0.577	0.021
	Emotion * Self-Relevance * Hemisphere * Site	4	92	3.264	0.027	0.124
	Fisher-Hayter pairwise	Mdiff	StdError		p
	Pos vs. Neu	-0.387	0.235		0.113
	Pos vs. Neg	-0.524	0.277		0.071
	Neu vs. Neg	-0.137	0.24		0.573
	Parietal Peripheral							Parietal Peripheral							Parietal Peripheral							Parietal Peripheral							Parietal Peripheral							Parietal Peripheral
	Emotion	2	46	8.255	0.001	0.264		Emotion	2	46	3.432	0.043	0.13		Emotion	2	46	7.596	0.002	0.248		Self-Relevance	1	23	4.268	0.05	0.157		Self-Relevance	1	23	1.534	0.228	0.063		Self-Relevance	1	23	0.612	0.442	0.026
	Self-Relevance	1	23	0.717	0.406	0.03		Emotion * Hemisphere	2	46	0.644	0.527	0.027		Emotion * Hemisphere	2	46	1.872	0.165	0.075		Self-Relevance * Hemisphere	1	23	0.124	0.728	0.005		Self-Relevance * Hemisphere	1	23	0.507	0.484	0.022		Self-Relevance * Hemisphere	1	23	0.063	0.803	0.003
	Emotion * Self-Relevance	2	46	3.251	0.051	0.124		Emotion * Site	4	92	0.964	0.403	0.04		Emotion * Site	4	92	1.717	0.178	0.069		Self-Relevance * Site	2	46	3.26	0.06	0.124		Self-Relevance * Site	2	46	0.355	0.62	0.015		Self-Relevance * Site	2	46	0.377	0.673	0.016
	Emotion * Hemisphere	2	46	1.755	0.185	0.071		Emotion * Hemisphere * Site	4	92	2.07	0.111	0.083		Emotion * Hemisphere * Site	4	92	3.565	0.019	0.134		Self-Relevance * Hemisphere * Site	2	46	0.782	0.456	0.033		Self-Relevance * Hemisphere * Site	2	46	0.158	0.851	0.007		Self-Relevance * Hemisphere * Site	2	46	1.914	0.162	0.077
	Emotion * Site	4	92	1.119	0.346	0.046		Fisher-Hayter pairwise	Mdiff	StdError		p			Fisher-Hayter pairwise	Mdiff	StdError		p
	Self-Relevance * Hemisphere	1	23	0.002	0.969	0		Pos vs. Neu	-0.452	0.346		0.205			Pos vs. Neu	0.826	0.312		0.014
	Self-Relevance * Site	2	46	0.69	0.47	0.029		Pos vs. Neg	-0.9	0.373		0.024			Pos vs. Neg	-0.392	0.283		0.179
	Emotion * Self-Relevance * Hemisphere	2	46	0.308	0.721	0.013		Neu vs. Neg	-0.449	0.309		0.16			Neu vs. Neg	-1.218	0.358		0.002
	Emotion * Self-Relevance * Site	4	92	1.575	0.214	0.064
	Emotion * Hemisphere * Site	4	92	4.505	0.011	0.164
	Self-Relevance * Hemisphere * Site	2	46	1.69	0.202	0.068
	Emotion * Self-Relevance * Hemisphere * Site	4	92	0.38	0.795	0.016
	Fisher-Hayter pairwise	Mdiff	StdError		p
	Pos vs. Neu	0.187	0.242		0.448
	Pos vs. Neg	-0.646	0.213		0.006
	Neu vs. Neg	-0.833	0.187		0
